# Supplementary material for: Single Origin of Sex Chromosomes and Multiple Origins of B Chromosomes in Fish Genus Characidium
Source: PLoS One. 2014 Sep 16;9(9):e107169. doi: 10.1371/journal.pone.0107169 (PMC4165761; doi:10.1371/journal.pone.0107169)
Supplement: Table S1 — Nucleotide substitution models for each partition used in the phylogenetic analyses of each program. (XLSX) [file pone.0107169.s001.xlsx]

## Sheet: Plan2
Supplementary Table 1. Nucleotide substitution models for each partition used in the phylogenetic analyses of each program.
Partition criterion	Modeltest Search	Maximum Likelihood RAxML Analysis	Bayesian Inference with Mrbayes v.3.0	Bases
CytB first base of codon	TrNef+G	GTR+G	Lset nst 6+G	1 – 1130 \3
CytB second base of codon	HKY+I	GTR+G	Lset nst 2	2 – 1130 \3
CytB third base of codon	GTR+I+G	GTR+G	Lset nst 6+G	3 – 1130 \3
COI first base of codon	TrNef+G	GTR+G	Lset nst 6+G	1131 – 1694 \3
COI second base of codon	F81	GTR+G	Lset nst 1	1131 – 1694 \3
COI third base of codon	TIM+G	GTR+G	Lset nst 6+G	1131 – 1694 \3
